# Supplementary material for: Differences in natriuretic peptide response in self-identified white and black individuals: a physiological clinical trial
Source: Nat Commun. 2025 Feb 13;16:1621. doi: 10.1038/s41467-024-55648-2 (PMC11825667; doi:10.1038/s41467-024-55648-2)
Supplement: Supplementary file 4 — Source Data [file 41467_2024_55648_MOESM4_ESM.xlsx]

## Sheet: Figure_1_B
Time (Minutes)	Race	Mean	Mean - Standard error	Mean + Standard error
0	Black	0	0	0
20	Black	10.09	8.96	11.23
0	White	0	0	0
20	White	11.25	9.98	12.52

## Sheet: Figure_1_C
Time (Minutes)	Race	Mean	Mean - Standard error	Mean + Standard error
0	Black	0	0	0
20	Black	5.91	4.36	7.46
0	White	0	0	0
20	White	8.92	5.19	12.64

## Sheet: Figure_2_A 
Time (Weeks)	Race	Mean	Mean - Standard error	Mean + Standard error
0	Black	0	0	0
6	Black	9.02	8.25	9.79
0	White	0	0	0
6	White	7.29	6.52	8.06

## Sheet: Figure_2_B
Time (Weeks)	Race	Mean	Mean - Standard error	Mean + Standard error
0	Black	0	0	0
6	Black	10.38	9.74	11.02
0	White	0	0	0
6	White	12.48	11.79	13.17

## Sheet: Figure_2_C
Time (Weeks)	Race	Mean	Mean - Standard error	Mean + Standard error
0	Black	0	0	0
6	Black	23.59	22.44	24.74
0	White	0	0	0
6	White	22.6	20.92	24.28

## Sheet: Figure_3_A 
Time (Weeks)	Race	Mean	Mean - Standard error	Mean + Standard error
0	Black	0	0	0
2	Black	-1.74167	-3.69856	0.215229
4	Black	-4.5	-6.70403	-2.29597
6	Black	-4.425	-6.39794	-2.45206
0	White	0	0	0
2	White	-4.9	-6.91808	-2.88192
4	White	-6.66667	-8.74253	-4.5908
6	White	-7.78333	-9.87223	-5.69443

## Sheet: Figure_3_B 
Time (Weeks)	Race	Mean	Mean - Standard error	Mean + Standard error
0	Black	0	0	0
2	Black	-1.9	-3.60453	-0.195473
4	Black	-3.175	-4.94701	-1.40299
6	Black	-3.58333	-5.23171	-1.93496
0	White	0	0	0
2	White	-4.55	-6.21696	-2.88304
4	White	-5.675	-7.5464	-3.8036
6	White	-5.96667	-7.74186	-4.19147

## Sheet: Figure_3_C
Time (Weeks)	Race	Mean	Mean - Standard error	Mean + Standard error
0	Black	0	0	0
2	Black	-7.125	-9.39474	-4.85526
4	Black	-7.34167	-9.79502	-4.88831
6	Black	-9.85417	-12.1784	-7.52998
0	White	0	0	0
2	White	-7	-9.022	-4.978
4	White	-9.49167	-11.4219	-7.5614
6	White	-10.05	-12.0272	-8.07283
